# Supplementary material for: Change of d-irection: current limitations and future directions in psychological meta-analysis
Source: Front Psychol. 2026 Feb 13;17:1717798. doi: 10.3389/fpsyg.2026.1717798 (PMC12946090; doi:10.3389/fpsyg.2026.1717798)
Supplement: Supplementary file 7 [file Table_1.XLSX]

## Sheet: Sheet1
ID	Study	Psychotherapy	Nt	Nc	N	T-BDI-M-Post	T-BDI-SD-Post	T-HRSD-M-Post	T-HRSD-SD-Post	C-BDI-M-Post	C-BDI-SD-Post	C-HRSD-M-Post	C-HRSD-SD-Post
1	Arean et al. (1993)a	PST	28	21	49	15.7	6.9	8.8	6.3	21.2	6.0	22.0	4.5
1	Arean et al .(1993)b	Reminiscence	27	21	48	16.9	9.5	17.6	9.9	21.2	6.0	22.0	4.5
2	Ayen and Hautzinger (2004)a	CBT	11	10	21	8.5	4.0			22.5	4.0
2	Ayen and Hautzinger (2004)b	Supportive	20	10	30	14.6	4.5			22.1	3.7
3	Bowers et al. (1993)	CBT	8	8	16	9.0	6.1	6.2	2.2	14.1	5.2	9.3	3.7
4	Bowman, Scogin, and Lyrene (1995)a	CBT	10	10	20	12.4	11.4	11.6	5.6	23.0	10.3	18.7	8.3
4	Bowman, Scogin, and Lyrene (1995)b	PST	10	10	20	10.3	5.4	11.1	4.3	23.0	10.3	18.7	8.3
5	Brand and Clingempeel (1992)	Behavioralactivation	27	26	53	13.7	8.4	9.89	6.6	16.3	10.3	14.7	6.6
6	Carpenter et al. (2008)	Behavioralactivation	11	13	24			14.8	9.8			12.7	9.9
7	Castonguay et al .(2004)	IntegrativeCBT	11	10	21	4.82	3.66	4.05	2.53	17.5	8.8	11.7	5.89
8	Daughters et al. (2009)	Behavioralactivation	20	19	39	13.6	10.6	6.7	6.6	14.4	9.2	14.9	9.5
9	De Jong et al. (1986)a	CombinedCBT	10	10	20	12.10	8.80	10.80	8.30	23.00	12.10	17.50	9.80
9	De Jong et al. (1986)b	CBT	10	10	20	22.40	12.90	10.20	6.60	23.00	12.10	17.50	9.80
10	Duarte et al. (2009)	CBT	41	44	85	14.1	8.7			17.6	11.2
11	Dunn et al.(2007)	Self-management	51	50	101			18.64	5.84			21.98	5.84
12	Elkin et al. (1989)a	CBT	59	62	121	13.4	10.6	10.7	7.9	15.0	10.5	13.2	7.8
12	Elkin et al. (1989)b	IPT	59	62	121	12.0	10.6	9.8	7.9	15.0	10.5	13.2	7.8
13	Floyd et al (2004)a	CBT(bibliotherapy)	13	14	27			10.31	6.52			16.07	6.11
13	Floyd et al (2004)b	CBT	8	14	22			6.00	2.73			16.07	6.11
14	Freedland et al. (2009)a	CBT	41	40	81	5.4	8.32	5.5	6.40	13.8	8.85	10.7	6.32
14	Freedland et al. (2009)b	Supportive	42	40	82	9.3	9.07	7.8	6.48	13.8	8.85	10.7	6.32
15	Harley et al. (2008)	Dialecticalbehaviorther	10	9	19			11.30	5.31			17.11	6.23
16	Jamison and Scogin (1995)	CBT(bibliotherapy)	33	39	72	9.2	7.1	9.6	5.5	19.5	8.2	19.0	4.5
17	Jarrett et al. (1999)	CBT	36	36	72	11.72	9.72			18.94	12.72
18	Laidlaw et al. (2008)	CBT	20	20	40			5.25	4.48			7.75	6.05
19	Murphy et al. (1995)	CBT	11	13	24	6.73	6.29	2.27	2.37	5.77	5.23	4.39	6.10
20	Mynors-Wallis et al. (1995)	PST	29	26	55	11.3	9.4	8.5	6.2	17.5	11.7	13.8	5.7
21	Nezu and Perri (1989)a	PST	15	13	28	6.57	3.29	7.71	4.46	27.27	4.29	21.00	5.46
21	Nezu and Perri (1989)b	AbbreviatedPST	15	13	28	13.00	4.84	13.07	6.12	27.27	4.29	21.00	5.46
22	O'Hara et al. (2000)	IPT	48	51	99	10.6	6.8	8.3	5.3	19.2	8.7	16.8	8.4
23	Pecheur and Edwards (1984)a	ReligiousCBT	7	7	14	6.1	3.9	16.9	7.7	19.6	8.4	36.3	8.4
23	Pecheur and Edwards (1984)b	Non-religiousCBT	7	7	14	8.1	3.1	19.7	8.6	19.6	8.4	36.3	8.4
24	Propst et al. (1992)a	ReligCBT,religther	10	11	21	6.70	6.48	10.20	6.89	13.54	8.03	13.72	6.08
24	Propst et al. (1992)b	ReligCBT,nonreligth	9	11	20	3.11	5.66	7.88	5.40	13.54	8.03	13.72	6.08
24	Propst et al. (1992)c	Non-relig,CBT-religth	9	11	20	5.00	4.71	9.38	4.78	13.54	8.03	13.72	6.08
24	Propst et al. (1992)d	Non-rel,CBT-nonreligth	10	11	21	10.30	4.34	9.70	2.04	13.54	8.03	13.72	6.08
25	Rehm et al. (1981)	Selfcontroltherapy	9	15	24	20.89	12.12			21.87	8.20
26	Rohan et al. (2007)	CBT	15	15	30			8.3	5.9			13.9	6.5
27	Safren et al. (2009)	CBT	23	22	45	12.26	10.55	13.30	6.20	19.54	9.19	16.77	5.77
28	Savard et al. (2006)	CBT	21	16	37	11.52	5.60	6.88	4.20	15.93	6.12	12.21	4.64
29	Scogin et al. (1987)	CBT(bibliotherapy)	9	8	17	5.0	2.8	7.6	4.1	9.6	5.1	16.6	5.6
29	Scogin et al. (1989)a	BT(bibliotherapy)	19	21	40			9.7	5.7			15.9	6.9
29	Scogin et al. (1989)b	CBT(bibliotherapy)	21	21	42			7.5	3.6			15.9	6.9
30	Scott et al. (1997)	BriefCBT	18	16	34	17.7	10.0	13.5	5.3	22.7	11.2	16.5	6.8
31	Selmi et al. (1990)	ComputerCBT	12	12	24	10.33	5.18	5.83	2.62	18.50	9.32	13.83	4.74
32	Swartz et al. (2008)	IPT	23	17	40	8.3	6.5	6.4	4.0	14.2	6.7	10.8	6.6
33	Taylor et al. (2009)	CBT	19	22	41	9.8	6.5	5.1	4.2	18.2	7.0	15.5	6.0
34	Verduyn et al. (2003)	CBT	30	13	43	17.6	11.1	9.5	5.6	18.9	10.2	11.2	6.8
35	Watkins et al. (2009)	Concretenesstraining	20	20	40			7.00	4.41			11.40	4.81
36	Wilson et al. (1983)a	CT	8	9	17	9.00	6.82	5.88	5.01	21.44	5.52	14.78	5.96
36	Wilson et al. (1983)b	Behavioralactivation	8	9	17	7.50	4.55	5.25	3.46	21.44	5.52	14.78	5.96
37	Wollersheim and Wilson (1991)a	CBTcopingtherapy	8	8	16	20.00	13.73			18.25	7.55
37	Wollersheim and Wilson (1991)b	Supportivetherapy	8	8	16	18.38	8.96			18.25	7.55
37	Wollersheim and Wilson (1991)c	CBT(bibliotherapy)	8	8	16	15.25	12.31			18.25	7.55
